# Supplementary material for: A food plant specialist in Sparganothini: A new genus and species from Costa Rica (Lepidoptera, Tortricidae)
Source: Zookeys. 2013 May 21;(303):53–63. doi: 10.3897/zookeys.303.5230 (PMC3689068; doi:10.3897/zookeys.303.5230)
Supplement: XML Treatment for Sparganocosma [file zookeys.303.5230-treatment1.xml]

<!DOCTYPE tp:taxon-treatment
  PUBLIC "-//TaxonX//DTD Taxonomic Treatment Publishing DTD v0 20100105//EN" "tax-treatment-NSO.dtd">
<tp:taxon-treatment xmlns:tp="http://www.plazi.org/taxpub"><tp:treatment-meta><mixed-citation publication-type="journal"><person-group><name><surname>Brown</surname><given-names>John W.</given-names></name><name><surname>Janzen</surname><given-names>Daniel H.</given-names></name><name><surname>Hallwachs</surname><given-names>Winnie</given-names></name></person-group><article-title>A food plant specialist in Sparganothini: A new genus and species from Costa Rica (Lepidoptera, Tortricidae)</article-title><source>Zookeys</source><day>21</day><month>5</month><year>2013</year><volume>2013</volume><issue>303</issue><fpage>53</fpage><lpage>63</lpage><pub-id pub-id-type="doi">10.3897/zookeys.303.5230</pub-id></mixed-citation></tp:treatment-meta><tp:nomenclature><tp:taxon-name>
                        <tp:taxon-name-part taxon-name-part-type="genus">Sparganocosma</tp:taxon-name-part>
                    <object-id xmlns:xlink="http://www.w3.org/1999/xlink" xlink:type="simple">urn:lsid:zoobank.org:act:67B1DA19-F8BF-4D49-A6AC-E86CCFACB618</object-id>
								<object-id xmlns:xlink="http://www.w3.org/1999/xlink" xlink:type="simple">http://species-id.net/wiki/Sparganocosma</object-id>
								</tp:taxon-name><tp:taxon-authority>Brown</tp:taxon-authority><tp:taxon-status xmlns:xlink="http://www.w3.org/1999/xlink" xlink:type="simple">gen. n.</tp:taxon-status></tp:nomenclature><tp:treatment-sec sec-type="Type species"><title>Type species.</title><p><italic><tp:taxon-name>Sparganocosma docsturnerorum</tp:taxon-name></italic> Brown, new species.</p></tp:treatment-sec><tp:treatment-sec sec-type="Diagnosis"><title>Diagnosis.</title><p>In facies, <italic><tp:taxon-name>Sparganocosma</tp:taxon-name></italic> are unlike any other known sparganothine genus. The forewing pattern is somewhat two-toned longitudinally, pale buff along the costal half, usually interrupted near the middle of the wing by an ill-defined area of darker scales, and dark brown along the dorsal half, broadening toward the termen and apex. The forewing also has a characteristic long, slender costal fold in the male. Adults are about the same size (forewing length) or slightly larger than <italic><tp:taxon-name>Amorbia</tp:taxon-name></italic> Clemens, 1860 and <italic><tp:taxon-name>Aesiocopa</tp:taxon-name></italic> Zeller, 1877 with similar sexual dimorphism in size – females are slightly larger than males. Dimorphism in forewing pattern in <italic><tp:taxon-name>Sparganocosma</tp:taxon-name></italic> is less pronounced than in <italic><tp:taxon-name>Aesiocopa</tp:taxon-name></italic> and slightly more pronounced than in <italic><tp:taxon-name>Amorbia</tp:taxon-name></italic>. The labial palpi in <italic><tp:taxon-name>Sparganocosma</tp:taxon-name></italic> are similar to those of many <italic><tp:taxon-name>Amorbia</tp:taxon-name></italic> – somewhat upturned-porrect, their combined (all three segments) length 2.2–2.5 times the diameter of the compound eye, and with little sexual dimorphism. In contrast, the labial palpi of most <tp:taxon-name>Sparganothini</tp:taxon-name> are conspicuously long and porrect and frequently exhibit pronounced sexual dimorphism (see Powell and <xref ref-type="bibr" rid="B1">Brown 2012</xref>). Abdominal dorsal pits are absent in <italic><tp:taxon-name>Sparganocosma</tp:taxon-name></italic>, whereas they are present in <italic><tp:taxon-name>Aesiocopa</tp:taxon-name></italic>, many species of <italic><tp:taxon-name>Amorbia</tp:taxon-name></italic>, and a few other sparganothine genera (e.g., <italic><tp:taxon-name>Coelostathma</tp:taxon-name></italic>, <italic><tp:taxon-name>Sparganopseustis</tp:taxon-name></italic>).</p><p>In the female genitalia, the signum of <italic><tp:taxon-name>Sparganocosma</tp:taxon-name></italic> is broad and band shaped, similar to that of several other sparganothines (i.e., <italic><tp:taxon-name>Aesiocopa</tp:taxon-name></italic>, <italic><tp:taxon-name>Amorbia</tp:taxon-name></italic>, <italic><tp:taxon-name>Amorbimorpha</tp:taxon-name></italic>, <italic><tp:taxon-name>Coelostathma</tp:taxon-name></italic> Clemens, 1860, <italic><tp:taxon-name>Lambertiodes</tp:taxon-name></italic> Diakonoff, 1959, <italic><tp:taxon-name>Paramorbia</tp:taxon-name></italic> Powell &amp; Lambert, 1986, <italic><tp:taxon-name>Rhynchophyllus</tp:taxon-name></italic> Meyrick, 1932, <italic><tp:taxon-name>Sparganopseustis</tp:taxon-name></italic> Powell &amp; Lambert, 1986, <italic><tp:taxon-name>Sparganothina</tp:taxon-name></italic>, and <italic><tp:taxon-name>Sparganothoides</tp:taxon-name></italic>), but it is distinguished from that of other genera by its slightly rounded-triangular swelling in the middle, which is unique to <italic><tp:taxon-name>Sparganocosma</tp:taxon-name></italic>. The sterigma in <italic><tp:taxon-name>Sparganocosma</tp:taxon-name></italic> is weakly bilobed, and therefore similar to that of many <italic><tp:taxon-name>Amorbia</tp:taxon-name></italic> and <italic><tp:taxon-name>Coelostathma</tp:taxon-name></italic>.</p><p><!--PageBreak-->In the male genitalia of <italic><tp:taxon-name>Sparganocosma</tp:taxon-name></italic> the secondary arms of the socius are absent, a character state shared with <italic><tp:taxon-name>Amorbia</tp:taxon-name></italic>, <italic><tp:taxon-name>Paramorbia</tp:taxon-name></italic>, <italic><tp:taxon-name>Sparganothina</tp:taxon-name></italic>, and <italic><tp:taxon-name>Coelosthathma</tp:taxon-name></italic>. The male genitalia are distinguished from those of all other <tp:taxon-name>Sparganothiini</tp:taxon-name> by the extremely short uncus (approximately 0.3 the length of the socius); the smooth (lacking spines), slender transtilla; and the long, upturned, free distal rod of the sacculus. The latter is reminiscent of that found in some species of <italic><tp:taxon-name>Sparganothina</tp:taxon-name></italic>, but the two genera are extremely dissimilar in forewing size and maculation.</p></tp:treatment-sec><tp:treatment-sec sec-type="Description"><title>Description.</title><p>Head: Vertex rough scaled with overhanging tuft, upper frons rough scaled, lower frons smooth scaled, without complex hood. Labial palpus (<xref ref-type="fig" rid="F1">Figure 1</xref>) moderate in length, segment II 1.5–1.8 times horizontal diameter of compound eye, weakly upcurved; segment III exposed, porrect. Ocellus minute or inconspicuous. Antennal scaling in two bands per segment, sensory setae 0.7–0.8 times flagellomere width in male, shorter, sparser in female. Thorax: Tegula large, nota smooth scaled; legs unmodified. Forewing (<xref ref-type="fig" rid="F1">Figure 2</xref>) broad, about 2.6 times as long as wide, with narrow costal fold in male, extending ca. 0.4 length of costa; no raised scales present; all veins present and separate, except R<sub>4</sub> and R<sub>5</sub> stalked in basal 0.35–0.40 in both sexes, with both extending to costa before apex; chorda and m-stem absent. Hindwing with Rs and M<sub>1</sub> approximate at base, CuA<sub>1</sub> and M<sub>3</sub> connate, and M<sub>2</sub> and M<sub>3</sub> approximate at base; cubital hair pecten well developed in both sexes. Abdomen: Dorsal pits absent. Female lacking enlarged corethrogyne scaling. Male genitalia with uncus small, approximately 0.3 times length of socius, weakly curved ventrad; socius slender, slightly broadened posteriorly, densely clothed in long scales, mostly fused to tegumen, but with free, membranous posterior lobe, lacking secondary arm; gnathos absent; transtilla short, smooth (lacking spines), slightly arched medially; pulvinus weakly developed, represented by basal termination of linear patch of setae along costa of valva; valva broad, short, mostly parallel-sided, with concave “notch” apically (similar to <italic><tp:taxon-name>Amorbia</tp:taxon-name></italic>); row of strong setae along subcosta, except basally; sacculus well defined, weakly undulate, with a long, free rod near termination. Phallus approximately 0.75 length of valva, curved at about 135° angle at approximately 0.3 distance from base, with small dorsal spur in distal 0.3; vesica with dense bundle of 40–50 aciculate, subbasally attached, deciduous cornuti. Female genitalia with papillae anales, simple, unmodified, slightly narrowed anteriorly; apophyses simple, about as long as papillae anales, posteriores only slightly longer than anteriores; sterigma a shallow, weakly bilobed bowl, with conspicuous subcircular sclerite in postostial sterigma; ostium defined posteriorly by narrow, strongly scleritozed ridge; ductus bursae relatively broad throughout, slightly longer than corpus bursae, with short, well defined but membranous colliculum; corpus bursae round or slightly bilobed, densely and finely wrinkled; signum a broad, curved ribbon with small, rounded-triangular expansion near middle, truncate at each end, situated in anterior half of corpus bursae; tiny, semi-membranous, knob-like process on exterior surface of corpus bursae near signum (as in <italic><tp:taxon-name>Amorbia</tp:taxon-name></italic> and <italic><tp:taxon-name>Aesiocopa</tp:taxon-name></italic>).</p></tp:treatment-sec><tp:treatment-sec sec-type="Etymology"><title>Etymology.</title><p>The genus name is from the Latin “spargano,” to scatter or throw around, and “cosm,” referring to the universe. It is interpreted as masculine.</p><!--PageBreak--></tp:treatment-sec><tp:treatment-sec><!--Section generated to contain objects referenced in tp:taxon-treatment.--><fig id="F1" position="float" orientation="portrait"><label>Figures 1–6.</label><caption><p>Features of the adult of <italic><tp:taxon-name>Sparganocosma docsturnerorum</tp:taxon-name></italic>. <bold>1</bold> Head of female (06-SRNP-42632) <bold>2</bold> Wing venation of male (01-SRNP-23411.11) <bold>3</bold> Holotype male (04-SRNP-40557) <bold>4</bold> Paratype female (04-SRNP-40558) <bold>5</bold> Male genitalia; USNM slide 142,039 (04-SRNP-42252) <bold>6</bold> Female genitalia; USNM slide 142,040 (04-SRNP-42248).</p></caption><graphic xmlns:xlink="http://www.w3.org/1999/xlink" xlink:href="ZooKeys-303-053-g001.jpg" position="float" orientation="portrait" xlink:type="simple"/></fig></tp:treatment-sec><ref-list><ref id="B1"><mixed-citation xmlns:xlink="http://www.w3.org/1999/xlink" xlink:type="simple"><person-group><name name-style="western"><surname>Brown</surname><given-names>JW</given-names></name></person-group> (<year>2012</year>) <source>Tracking our taxonomic progress 2005–2011. TORTS Newsletter 13 (1): 25.</source></mixed-citation></ref></ref-list></tp:taxon-treatment>
